# Supplementary material for: The Effect of Flame-Retardant Additives DDM-DOPO and Graphene on Flame Propagation over Glass-Fiber-Reinforced Epoxy Resin under the Influence of External Thermal Radiation
Source: Molecules. 2023 Jul 1;28(13):5162. doi: 10.3390/molecules28135162 (PMC10343289; doi:10.3390/molecules28135162)
Supplement: Supplementary file 1 [file molecules-28-05162-s001.zip]

Archive with 1 entries (1 files):
- molecules-2444811-supplementary.pdf
